# Supplementary material for: Transglutaminase‐2 Promotes Microglial Synaptic Phagocytosis and Ameliorates Epileptic Seizures by Inhibiting ABCA1 Ubiquitination
Source: CNS Neurosci Ther. 2025 Dec 28;31(12):e70725. doi: 10.1002/cns.70725 (PMC12745056; doi:10.1002/cns.70725)
Supplement: Supplementary file 1 — Table S1: All primers used for qPCR. [file CNS-31-e70725-s001.xlsx]

## Sheet: Sheet1
Supplemental Table 1
All primers used for qPCR
Gene Name	Forward sequence (5’-3’)	Reverse sequence (5’-3’)
GAPDH	CCTCGTCCCGTAGACAAAATG	TGAGGTCAATGAAGGGGTCGT
C1q-A	TCACCAACCAGGAGAGTCCA	CACCTGAAAGAGCCCCTTGT
C1q-B	GCTGGAGACCTTGGTGAGTTTG	TAGCCCCGTAGTCCCCAGAAT
MerTK	GCGTGACCATGTGGGAAATAAC	AAGGGATCAGCACTCCAGCAA
ABCA1	AGTCCATCGTGTCTCGCCTGT	GGGATGCTTGATCTGCCGTA
